# Supplementary material for: BET activity plays an essential role in control of stem cell attributes in Xenopus
Source: Development. 2024 Jul 3;151(13):dev202990. doi: 10.1242/dev.202990 (PMC11266789; doi:10.1242/dev.202990)
Supplement: Table S1. — List of genes significantly altered in response to both TSA and IBET by category [file develop-151-202990-TableS1.xlsx]

## Sheet: All categories
Category A (both have negative fold change)	Category B (both have positive fold change)	Category C (TSA causes upreg but IBET causes downreg)
cyp26a1.S	mafb.S	klf4.L
LOC108715370	myod1.L	plk2.L
prdm1.S	ccndx.S	not.S
lhx5.S	snai1.S	sox17b.2.L
lhx5.L	LOC108719460	LOC108701190
sfrp2.S	cldn5.S	LOC108715571
tfap2a.L	cldn5.L	lmo4.2.S
gatm.L	LOC108709229	lefty.L
LOC100490918.L	wnt9b.S	flrt3.L
arg1.L	cebpa.S	LOC108714950
cxcl12.L	h2afj.L	aplnr.L
tfap2a.S	myc.L	klf17.L
dlc1.L	mafb.L	rasd1.S
ptgs2.S	LOC108712526	not.L
prdm14.S	sox9.L	rasl11b.L
sds.L	cebpa.L	LOC108719558
akap12.L	txnip.S	aplnr.S
dlx5.S	sox17b.1.S	mdm2.L
fhdc1.L	h2afj.S	c3ar1.L
LOC108704959	egr1.L	cxcr4.S
has2.L	jun.L	LOC108718345
ckap4.S	txnip.L	Xelaev18005230m
sox21.L	ptf1a	tiparp.S
htra1.S	LOC108703754	foxi1.L
plekhn1.L	LOC108703185	hes5.2.L
nedd9.L	jund.S	ccng1.L
prickle1.L	myc.S	LOC108699852
fgfr4.S	LOC100192369	nudt22.L
xk81a1.L	LOC108711588	fam212a.L
LOC108708488	LOC108695465	endod1.S
bmp4.L	cebpd.L	LOC108696734
LOC108701135	flii.L	LOC108695555
sall4.L	egr1.S	metrnl.L
dlx6.S	rhob.S	pvrl1-like.2.L
irx2.L	Xetrov90018873m.S	hs3st1.L
fam174b.L	LOC108716539	relt.L
LOC414675	akap6-like.S	tuba4a.S
LOC108714480	fam83d.L	LOC108695565
dhrs3.S	mvp.S
tcf7l1.L
ptgs2.L
irx1.S
xarp.L
bmp4.S
nedd9.S
LOC108711414
hes6.1.L
LOC108696405
rhou.L
LOC108695360
LOC108696018
g2e3.L
znf238.2.L
grhl3.S
pcdh7.L
chst7.S
LOC495419
ccne2.L
akap2.S
apln.L
ptafr.L
prdm1.L
LOC108703074
sox21.S
rgcc.L
lpar6.S
socs3
tuba1a.S
entpd2.S
zic1.L
arl4c.S
zmcm3.L
LOC108699863
LOC108710268
sertad3.L
LOC108710290
a2m.S
sox3.L
sall1.L
LOC108708416
akap2.L
LOC108704161
lin28a.L
usp43.L
LOC108714525
sh3bp4.L
pnrc2.L
tgif2.L
tnfsf10l.L
pou5f3.1.S
smad4.1.L
LOC108709393
pkn1.L
foxj1.L
jag1.L
lin28a.S
acvr1b.L
e2f7.L
aldh1l1.L
tead4.S
LOC108698541
dusp6.S
hes3.1.S
trim29.L
LOC108720009
plekhg3.L
hdgf.L
socs3.L
tfap2c.S
tgif2.S
LOC108711252
LOC108719547
trim29.S
irg1.L
lpar4.L
LOC108708269
LOC108700085
rbm5.L
fbxl14.S
LOC108699970
sema3f.L
stx19.L
hes3.1.L
smad7.L
LOC108698345
gpr4.S
LOC108711587
foxd4l1.1.S
LOC108699303
tcf7l1.S
gas1.S
dennd2c.L
s1pr5.L
LOC108698659
irx1.L
meis3.S
LOC108699606
chst2.L
rbmx.L
mst1.L
LOC108715729
foxj1.S
Xelaev18029313m
epha4.L
hic2.L
rsad2.L
LOC108710862
gpr65.S
LOC108696887
apold1.L
LOC100158340
LOC108717145
Xetrov90004873m.L
LOC108701005
LOC108718188
Xelaev18018260m
klf2.L
LOC108695976
btg1.L
prss36.L
chst7.L
admp2.L
gnb3.L
pnrc2.S
zfp36l2.L
kiaa1324l.L
admp.S
Xelaev18000483m
amotl2.S
LOC108713024
ventx1.2.S
ccnt2.S
sox2.L
LOC108698564
Xelaev18004347m
eef1a1.L
rbmx.S
LOC108715416
msl2.S
LOC108700186
fosl2.L
sf3b5.S
mat2a.S
mansc1.S
foxi4.1.L
fbxl14.L
midn.S
ccnf.L
LOC108712829
grhl3.L
krt12.S
cdc25b.S
sox3.S
lpar6.L
fsbp-like.L
Xelaev18039004m
pnhd.S
LOC108718087
rfng.L
e2f3.L
tmem45b.L
tsc22d1.L
ephb3.L
LOC108703190
top2b.L
MGC81970
krt.L
sox11.L
LOC108700915
sox11.S
cxcl11.L
fzd4.L
foxd4l1.2.L
hal.1.L
elf1.L
gprc5c.L
meis3.L
cdt1.S
ccnt2.L
srsf10.L
LOC108713138
emp2.S
spry2.L
dlx3.L
slc35a2.S
foxi4.2.S
LOC108719479
cdh1.S
eif5.S
skil.S
LOC108720018
Xelaev18022784m
mxd3.S
ccnj.S
sema3f.S
fut1.S
mex3b.L
arl13a.L
zc3h10.S
Xelaev18013159m
LOC108702469
LOC108699980
fbxo5.L
esrp1.S
cbarp.L
LOC108701004
fgfr4.L
LOC108713056
ackr3.S
hnrnpa1.S
LOC108698547
mid1ip1.L
LOC108704926
sat1.L
LOC108701003
sall4b
LOC108698352
LOC108702925
rnf222.S
c15orf39.L
rnd1.S
prph.L
LOC108696061
LOC108705686
srsf7.L
isg20l2.L
klf2.S
LOC108715183
ppp1r15b-like.S
LOC398207.S
LOC108712563
ggt1.L
LOC108696067
Xetrov90029963m.L
mfsd11.L
hpgd.L
zbtb10.L
phldb3.S
LOC108716428
LOC108717283
sp5l.L
parp2.L
spg21.S
eif5.L
dlx5.L
Xelaev18001619m
kctd15.L
LOC108719533
LOC108716155
rbm47.S
LOC108702843
Xelaev18036963m
sbno1.L
tdgf1.3.L
LOC108700239
LOC100158389
LOC108708501
irs4.L
rbm5.S
LOC108720027
zfp36.S
LOC108705666
LOC108704510
LOC108698063
dusp1.S
sp5l.S
LOC108696199
cdk9.L
fbxo34.S
rhebl1.S
srsf5.L
LOC108704931
spry2.S
xbp1.S
sbk1.L
lrwd1.L
dido1.L
Xelaev18017809m
Xelaev18035319m
LOC108702226
slc30a2.L
cdc14b.S
tbcel.L
fth1a
foxh1.2.L
LOC108713085
gpsm2.S
rfx4.L
znf750.L
rarg.S
crx.L
pou5f3.1.L
alkbh5.L
coq10b.L
tp53inp1.L
upk1b.L
robo3.S
c6orf62.S
LOC108711338
MGC81393
ppp1r15b.L
LOC108711731
gas2l1.L
wdr43.L
eomes.L
xbp1.L
rhebl1.L
